# Supplementary material for: Profiling the Biophysical Developability Properties of Common IgG1 Fc Effector Silencing Variants
Source: Antibodies (Basel). 2023 Aug 22;12(3):54. doi: 10.3390/antib12030054 (PMC10526015; doi:10.3390/antib12030054)
Supplement: Supplementary file 1 [file antibodies-12-00054-s001.zip]

Archive with 1 entries (1 files):
- antibodies-2525521-supplementary.pdf
